# Supplementary material for: Activation of Blood Vessel Development in Endometrial Stromal Cells In Vitro Cocultured with Human Peri-Implantation Embryos Revealed by Single-Cell RNA-Seq
Source: Life (Basel). 2021 Apr 21;11(5):367. doi: 10.3390/life11050367 (PMC8143346; doi:10.3390/life11050367)
Supplement: Supplementary file 1 [file life-11-00367-s001.zip]

Archive with 1 entries (1 files):
- life-1155337-supplementary.pdf
